# Supplementary material for: Maternal and perinatal outcomes in vasculitis: a 15-year study at a Portuguese tertiary multidisciplinary centre
Source: Rheumatol Adv Pract. 2026 Jan 7;10(1):rkag002. doi: 10.1093/rap/rkag002 (PMC12867576; doi:10.1093/rap/rkag002)
Supplement: rkag002_Supplementary_Data [file rkag002_supplementary_data.zip]

Archive with 1 entries (1 files):
- rheumap-2025-212-18-23.pdf
